# Supplementary material for: Comparative Transcriptome Analysis of Genes Involved in Sesquiterpene Alkaloid Biosynthesis in Trichoderma longibrachiatum MD33 and UN32
Source: Front Microbiol. 2021 Dec 15;12:800125. doi: 10.3389/fmicb.2021.800125 (PMC8714885; doi:10.3389/fmicb.2021.800125)
Supplement: Supplementary file 1 [file Table_1.XLSX]

## Sheet: Table S1
Table S1 The detail information of the reads from the transcriptomes.
Sample	Raw_Reads	Clean Reads	Valid (%)	Clean Bases	GC%	Q20%	Q30%
MD33_1	47609362	44433462	93.33	6.67	58.31	98.53	95.06
MD33_2	49042282	46039020	93.88	6.91	58.3	98.58	95.19
MD33_3	55978418	51996936	92.89	7.8	58.26	98.51	95
UN32_1	51211760	46828908	91.44	7.02	58.47	98.66	95.44
UN32_2	55678538	51050228	91.69	7.66	58.2	98.48	94.94
UN32_3	43204842	40010238	92.61	6	58.36	98.5	94.97

## Sheet: Table S2
Table S2 The size distribution of transcripts and genes
Transcript length interval	200-500	500-1000	1000-2000	>2000	The sum
Number of transcripts	294	1252	3549	27935	33030
Number of genes	146	615	1332	4829	6922

## Sheet: Table S3
Table S3 The length distribution of transcripts and genes
	Min Length	Mean Length	Max Length	N50	N90	Total Nucleotides
Transcripts	208	6110	39329	8383	3295	201840661
Genes	208	4476	39329	6564	2255	30987991

## Sheet: Table S4
Table S4 Statistics of the gene annotation in different databases
	Number of Genes	Percentage (%)
Annotated in NR	5353	77.33
Annotated in SwissProt	1971	28.47
Annotated in PFAM	5106	73.76
Annotated in GO	1940	28.03
Annotated in KEGG	3906	0.5643
Annotated in KOG	5224	75.47
Annotated in all Databases	1499	21.66
Annotated in at least one Database	5494	79.37
Total Unigenes	6922	100

## Sheet: Table S5
Table S5 qRT-PCR primers used in present study
Gene ID	Gene function	Primer sequence (5’ to 3’)	Product length (bp)
Cluster-5007.0	Hydroxy-methylglutaryl-CoA Synthase	TTCTTGGAGGGTCCGTCGGTCAG	211
		GGCAGATAGTAAGGCACTCGGGTCA
Cluster-3298.0	Mevalonate Kinase	ACACTGCCAGACGCTGACAC	169
		CGGAGCCGTTGATGGAGAT
Cluster-2913.0	Methyltransferase	GATTCCCTCGGGCATCTTTG	131
		GCTCGCTGCTCGTATTCTCAT
Cluster-4183.0	Cytochrome P450	AGAGTGCGGCTACGAGTGACA	167
		ACTAACCCAAGGAATCTGAGGC
	GAPDH	TGTCATCTCCAACGCTTCTT	123
		TTCTGGGTGGCAGTGTAGGA

## Sheet: Table S6
Table S6 The comparation of FPKM value about aminotransferases between Strain MD33 and UN32
GeneID	MD33_1	MD33_2	MD33_3	UN32_1	UN32_2	UN32_3	logFC(UN32_vs_MD33)	P-value	NR	pfam	eggNOG	sprot	KEGG	GO
Cluster-2339.2	522.99	468.03	513.85	610.19	655.91	501.12	0.258992	0.0815352	PTB76263.1|branched chain aminotransferase [Trichoderma longibrachiatum ATCC 18648]	PF01063.20|8.6e-35|Aminotran_4|Amino-transferase class IV	51453.JGI45459|E|brancheD-chain amino acid aminotransferase	P47176|BCA2_YEAST|Branched-chain-amino-acid aminotransferase, cytosolic OS=Saccharomyces cerevisiae (strain ATCC 204508 / S288c) OX=559292 GN=BAT2 PE=1 SV=1	K06867|K06867; uncharacterized protein|99997|Function unknown	GO:0008652|cellular amino acid biosynthetic process|biological_process;GO:0009082|branched-chain amino acid biosynthetic process|biological_process;GO:0009097|isoleucine biosynthetic process|biological_process;GO:0009098|leucine biosynthetic process|biological_process;GO:0009099|valine biosynthetic process|biological_process;GO:0016740|transferase activity|molecular_function;GO:0019509|L-methioni…
Cluster-2509.0	258.15	172.62	253.44	975.53	1141.42	571.6	1.98373	0.000252025	XP_024779817.1|hypothetical protein M431DRAFT_502262 [Trichoderma harzianum CBS 226.95]	PF13177.7|0.047|DNA_pol3_delta2|DNA polymerase III, delta subunit	51453.JGI59338|E|brancheD-chain amino acid aminotransferase	D4B1N9|LIP3_ARTBC|Probable secreted lipase ARB_02369 OS=Arthroderma benhamiae (strain ATCC MYA-4681 / CBS 112371) OX=663331 GN=ARB_02369 PE=1 SV=1	K05275|E1.1.1.65; pyridoxine 4-dehydrogenase|ko00750|Vitamin B6 metabolism	GO:0016787|hydrolase activity|molecular_function;GO:0004806|triglyceride lipase activity|molecular_function;GO:0005576|extracellular region|cellular_component;GO:0006629|lipid metabolic process|biological_process
Cluster-4301.0	1.5	0	9.73	23.66	9.76	10.88	2.67512	0.0553031	PTB80790.1|Aspartate/tyrosine/aromatic aminotransferase [Trichoderma longibrachiatum ATCC 18648]	PF00155.22|0.0038|Aminotran_1_2|Aminotransferase class I and II	51453.JGI55190|K|Transcriptional regulator, gntR family	-	-	-
Cluster-4368.0	48.08	24.27	31.42	22.14	29.2	14.98	-0.560881	0.245317	XP_024751776.1|branched chain aminotransferase [Trichoderma citrinoviride]	PF02441.20|1.3e-12|Flavoprotein|Flavoprotein	51453.JGI68966|H|Phosphopantothenoylcysteine decarboxylase	-	K00826|E2.6.1.42, ilvE; branched-chain amino acid aminotransferase|ko00770|Pantothenate and CoA biosynthesis	-
Cluster-5108.0	67.19	20.38	13.97	0	6.4	0	-4.37037	0.0387617	PTB75111.1|hypothetical protein M440DRAFT_1463665 [Trichoderma longibrachiatum ATCC 18648]	PF00202.22|1.2e-33|Aminotran_3|Aminotransferase class-III	51453.JGI65198|E|Catalyzes the transfer of the alpha-amino group from S- adenosyl-L-methionine (SAM) to 7-keto-8-aminopelargonic acid (KAPA) to form 7,8-diaminopelargonic acid (DAPA). It is the only animotransferase known to utilize SAM as an amino donor (By similarity)	Q5AYI6|BIODA_EMENI|Bifunctional dethiobiotin synthetase/adenosylmethionine-8-amino-7-oxononanoate aminotransferase OS=Emericella nidulans (strain FGSC A4 / ATCC 38163 / CBS 112.46 / NRRL 194 / M139) OX=227321 GN=bioDA PE=1 SV=1	K19562|BIO3-BIO1; bifunctional dethiobiotin synthetase / adenosylmethionine---8-amino-7-oxononanoate aminotransferase|ko00780|Biotin metabolism	GO:0004141|dethiobiotin synthase activity|molecular_function;GO:0005524|ATP binding|molecular_function;GO:0005739|mitochondrion|cellular_component;GO:0005759|mitochondrial matrix|cellular_component;GO:0008152|metabolic process|biological_process;GO:0008483|transaminase activity|molecular_function;GO:0009102|biotin biosynthetic process|biological_process;GO:0016740|transferase activity|molecular_f…
Cluster-5841.0	5.29	0	7.85	12.35	7.63	12.58	1.90986	0.132068	PTB75181.1|Aspartate/tyrosine/aromatic aminotransferase [Trichoderma longibrachiatum ATCC 18648]	PF00155.22|2.9e-07|Aminotran_1_2|Aminotransferase class I and II	51453.JGI122820|E|aminotransferase	O14209|YDT4_SCHPO|Uncharacterized aminotransferase C6B12.04c OS=Schizosaccharomyces pombe (strain 972 / ATCC 24843) OX=284812 GN=SPAC6B12.04c PE=3 SV=1	-	GO:0005737|cytoplasm|cellular_component;GO:0008483|transaminase activity|molecular_function;GO:0016740|transferase activity|molecular_function

## Sheet: Table S7
Table S7 The comparation of FPKM value about methyltransferases between strain MD33 and UN32
GeneID	MD33_1	MD33_2	MD33_3	UN32_1	UN32_2	UN32_3	logFC(UN32_vs_MD33)	P-value	NR	pfam	eggNOG	sprot	KEGG	GO
Cluster-1060.0	0	0	0	15.66	7.19	29.35	4.89514	0.0068277	PTB77619.1|S-adenosyl-L-methionine-dependent methyltransferase [Trichoderma longibrachiatum ATCC 18648]	PF13649.7|7.1e-09|Methyltransf_25|Methyltransferase domain	29875.EHK23781|Q|Methyltransferase	-	-	-
Cluster-1178.0	59	39	55	190	135	147	1.64494	0.00140841	PTB78586.1|tRNA methyltransferase complex GCD14 subunit [Trichoderma longibrachiatum ATCC 18648]	PF08704.11|5.4e-63|GCD14|tRNA methyltransferase complex GCD14 subunit	51453.JGI60338|J|trna methyltransferase	-	K07442|TRM61, GCD14; tRNA (adenine57-N1/adenine58-N1)-methyltransferase catalytic subunit|03016|Transfer RNA biogenesis [BR:ko03016]	-
Cluster-1751.0	0	452.28	91.48	0	44.17	0	-3.60456	0.486061	PTB81275.1|hypothetical protein M440DRAFT_1321376 [Trichoderma longibrachiatum ATCC 18648]	PF05891.13|1.1e-60|Methyltransf_PK|AdoMet dependent proline di-methyltransferase	51453.JGI57277|S|o-methyltransferase	-	-	-
Cluster-1756.0	426.5	442.61	472.96	1168.84	1310.64	783.51	1.29042	0.000134662	PTB71981.1|hypothetical protein M440DRAFT_1406026 [Trichoderma longibrachiatum ATCC 18648]	PF13679.7|0.046|Methyltransf_32|Methyltransferase domain	51453.JGI80252|S|NA	-	-	-
Cluster-1784.0	25.15	40.17	51.98	99.97	169.49	140.42	1.82927	0.00198671	PTB72831.1|S-adenosyl-L-methionine-dependent methyltransferase [Trichoderma longibrachiatum ATCC 18648]	PF13489.7|8.2e-19|Methyltransf_23|Methyltransferase domain	51453.JGI66059|S|Methyltransferase domain	-	-	-
Cluster-2058.0	99.3	120.19	138.89	253.9	311.47	208	1.13264	0.000645085	PTB78734.1|hypothetical protein M440DRAFT_1437574 [Trichoderma longibrachiatum ATCC 18648]	PF04995.15|0.22|CcmD|Heme exporter protein D (CcmD)	51453.JGI60493|S|FtsJ-like methyltransferase	-	-	-
Cluster-2368.1	247.68	127.23	375.82	0	166.62	154.82	-3.31551	0.116937	PTB77667.1|synthase [Trichoderma longibrachiatum ATCC 18648]	PF10017.10|4.8e-15|Methyltransf_33|Histidine-specific methyltransferase, SAM-dependent	51453.JGI23238|S|Methyltransferase	Q8TG90|RIB3_MAGO7|3,4-dihydroxy-2-butanone 4-phosphate synthase OS=Magnaporthe oryzae (strain 70-15 / ATCC MYA-4617 / FGSC 8958) OX=242507 GN=RIB3 PE=1 SV=1	-	GO:0046872|metal ion binding|molecular_function;GO:0008686|3,4-dihydroxy-2-butanone-4-phosphate synthase activity|molecular_function;GO:0009231|riboflavin biosynthetic process|biological_process;GO:0016829|lyase activity|molecular_function
Cluster-2404.0	0	0	72.35	0	0	0	-	-	PTB72805.1|S-adenosyl-L-methionine-dependent methyltransferase [Trichoderma longibrachiatum ATCC 18648]	PF02353.21|2.5e-64|CMAS|Mycolic acid cyclopropane synthetase	51453.JGI80509|M|cyclopropane-fatty-acyl-phospholipid synthase	I1RNL0|C9MT2_GIBZE|Sphingolipid C9-methyltransferase 2 OS=Gibberella zeae (strain PH-1 / ATCC MYA-4620 / FGSC 9075 / NRRL 31084) OX=229533 GN=MT2 PE=3 SV=1	K00574|cfa; cyclopropane-fatty-acyl-phospholipid synthase|99992|Membrane and intracellular structural molecules	GO:0016020|membrane|cellular_component;GO:0016021|integral component of membrane|cellular_component;GO:0016740|transferase activity|molecular_function;GO:0032259|methylation|biological_process;GO:0006629|lipid metabolic process|biological_process;GO:0006665|sphingolipid metabolic process|biological_process;GO:0008168|methyltransferase activity|molecular_function
Cluster-2527.0	37.79	58.86	0	4.78	0	0	-3.03038	0.358929	XP_024753386.1|beta subunit of gdp-forming succinate-CoA ligase [Trichoderma citrinoviride]	PF01035.21|9.9e-31|DNA_binding_1|6-O-methylguanine DNA methyltransferase, DNA binding domain	51453.JGI5247|L|Involved in the cellular defense against the biological effects of O6-methylguanine (O6-MeG) in DNA. Repairs alkylated guanine in DNA by stoichiometrically transferring the alkyl group at the O-6 position to a cysteine residue in the enzyme. This is a suicide reaction the enzyme is irreversibly inactivated (By similarity)	Q07821|ISA1_YEAST|Iron-sulfur assembly protein 1 OS=Saccharomyces cerevisiae (strain ATCC 204508 / S288c) OX=559292 GN=ISA1 PE=1 SV=1	K01900|LSC2; succinyl-CoA synthetase beta subunit|04147|Exosome [BR:ko04147]	GO:0005739|mitochondrion|cellular_component;GO:0005759|mitochondrial matrix|cellular_component;GO:0046872|metal ion binding|molecular_function
Cluster-2816.0	237.12	214.23	133.08	89.09	75.8	75.27	-1.1969	0.0155742	PTB79530.1|arginine N-methyltransferase 2 [Trichoderma longibrachiatum ATCC 18648]	PF00349.22|1.1e-61|Hexokinase_1|Hexokinase	51453.JGI73665|G|hexokinase	P80581|HXK_EMENI|Hexokinase OS=Emericella nidulans (strain FGSC A4 / ATCC 38163 / CBS 112.46 / NRRL 194 / M139) OX=227321 GN=hxkA PE=1 SV=2	K00844|HK; hexokinase|ko04930|Type II diabetes mellitus	GO:0005524|ATP binding|molecular_function;GO:0006096|glycolytic process|biological_process;GO:0008152|metabolic process|biological_process;GO:0016301|kinase activity|molecular_function;GO:0016310|phosphorylation|biological_process;GO:0016740|transferase activity|molecular_function;GO:0019318|hexose metabolic process|biological_process;GO:0000166|nucleotide binding|molecular_function;GO:0003824|ca…
Cluster-2913.0	29.57	106.6	40.64	0	0	0	-6.63314	0.00447604	PTB75427.1|hypothetical protein M440DRAFT_1431904 [Trichoderma longibrachiatum ATCC 18648]	PF13649.7|9.4e-24|Methyltransf_25|Methyltransferase domain	51453.JGI112325|S|NA	-	-	-
Cluster-2975.1	182.83	194.95	221.03	299.8	369.75	355.47	0.793814	0.00383718	PTB76618.1|hypothetical protein M440DRAFT_1331977 [Trichoderma longibrachiatum ATCC 18648]	PF01145.26|8e-18|Band_7|SPFH domain / Band 7 family	29875.EHK25016|S|Methyltransferase domain	P50085|PHB2_YEAST|Prohibitin-2 OS=Saccharomyces cerevisiae (strain ATCC 204508 / S288c) OX=559292 GN=PHB2 PE=1 SV=2	K17081|PHB2; prohibitin 2|04147|Exosome [BR:ko04147]	GO:0016021|integral component of membrane|cellular_component;GO:0005739|mitochondrion|cellular_component;GO:0005743|mitochondrial inner membrane|cellular_component;GO:0016020|membrane|cellular_component
Cluster-3011.2	2075.89	2572.87	2595.55	1219.39	2128.61	1081.99	-0.723454	0.00850415	PTB73863.1|hypothetical protein M440DRAFT_1393713 [Trichoderma longibrachiatum ATCC 18648]	PF10176.10|1.2e-73|DUF2370|Protein of unknown function (DUF2370)	51453.JGI62577|U|Nedd4 family interacting protein	-	K00573|E2.1.1.77, pcm; protein-L-isoaspartate(D-aspartate) O-methyltransferase|99975|Protein folding and associated processing	-
Cluster-3109.0	79.48	143.56	155.42	143.42	57.85	93.61	-0.398089	0.392909	XP_024752987.1|hypothetical protein BBK36DRAFT_1109886 [Trichoderma citrinoviride]	PF01105.25|1e-33|EMP24_GP25L|emp24/gp25L/p24 family/GOLD	51453.JGI79174|U|COPI coating of Golgi vesicle	Q4HY90|SWC4_GIBZE|SWR1-complex protein 4 OS=Gibberella zeae (strain PH-1 / ATCC MYA-4620 / FGSC 9075 / NRRL 31084) OX=229533 GN=SWC4 PE=3 SV=2	K11324|DMAP1, SWC4, EAF2; DNA methyltransferase 1-associated protein 1|03036|Chromosome and associated proteins [BR:ko03036]	GO:0006974|cellular response to DNA damage stimulus|biological_process;GO:0005634|nucleus|cellular_component;GO:0006281|DNA repair|biological_process;GO:0006325|chromatin organization|biological_process
Cluster-3402.0	138.4	114.18	145.68	134.67	141.45	75.12	-0.180928	0.486231	PTB74511.1|hypothetical protein M440DRAFT_1336436 [Trichoderma longibrachiatum ATCC 18648]	PF05545.12|0.12|FixQ|Cbb3-type cytochrome oxidase component FixQ	51453.JGI4622|F|Provides the sole de novo source of dTMP for DNA biosynthesis (By similarity)	P06785|TYSY_YEAST|Thymidylate synthase OS=Saccharomyces cerevisiae (strain ATCC 204508 / S288c) OX=559292 GN=CDC21 PE=1 SV=1	K00560|thyA, TYMS; thymidylate synthase|ko01523|Antifolate resistance	GO:0008168|methyltransferase activity|molecular_function;GO:0009165|nucleotide biosynthetic process|biological_process;GO:0016740|transferase activity|molecular_function;GO:0032259|methylation|biological_process;GO:0004799|thymidylate synthase activity|molecular_function;GO:0005634|nucleus|cellular_component;GO:0006235|dTTP biosynthetic process|biological_process
Cluster-3812.0	20.87	77.05	0	0	0	17.28	-2.40903	0.43789	PTB80458.1|phosphatidylethanolamine N-methyltransferase [Trichoderma longibrachiatum ATCC 18648]	PF04191.14|6.8e-58|PEMT|Phospholipid methyltransferase	51453.JGI44868|I|Catalyzes the first step in the conversion of phosphatidylethanolamine to phosphatidylcholine during the methylation pathway of phosphatidylcholine biosynthesis (By similarity)	C7Z7C3|CHO2_NECH7|Phosphatidylethanolamine N-methyltransferase OS=Nectria haematococca (strain 77-13-4 / ATCC MYA-4622 / FGSC 9596 / MPVI) OX=660122 GN=CHO2 PE=3 SV=1	K16369|CHO2; phosphatidylethanolamine N-methyltransferase|ko00564|Glycerophospholipid metabolism	GO:0006629|lipid metabolic process|biological_process;GO:0006656|phosphatidylcholine biosynthetic process|biological_process;GO:0008168|methyltransferase activity|molecular_function;GO:0008654|phospholipid biosynthetic process|biological_process;GO:0016020|membrane|cellular_component;GO:0016021|integral component of membrane|cellular_component;GO:0016740|transferase activity|molecular_function;GO…
Cluster-3996.0	82.68	63.81	0	32.24	0	0	-2.51307	0.492605	PTB75333.1|P-loop containing nucleoside triphosphate hydrolase protein [Trichoderma longibrachiatum ATCC 18648]	PF00891.19|5e-27|Methyltransf_2|O-methyltransferase domain	51453.JGI53025|S|o-methyltransferase	A0A1U9YI02|VERM_CLORO|O-methyltransferase verK OS=Clonostachys rogersoniana OX=122658 GN=verM PE=2 SV=1	K05658|ABCB1, CD243; ATP-binding cassette, subfamily B (MDR/TAP), member 1|ko05226|Gastric cancer	GO:0008168|methyltransferase activity|molecular_function;GO:0016740|transferase activity|molecular_function;GO:0032259|methylation|biological_process
Cluster-4543.0	0	0	0	136.91	71.94	67.83	7.48523	0.000620545	XP_006961431.1|uncharacterized protein TRIREDRAFT_74356 [Trichoderma reesei QM6a]	PF01189.18|1.7e-07|Methyltr_RsmB-F|16S rRNA methyltransferase RsmB/F	51453.JGI74356|J|nOP2 Sun	P53145|LSG1_YEAST|Large subunit GTPase 1 OS=Saccharomyces cerevisiae (strain ATCC 204508 / S288c) OX=559292 GN=LSG1 PE=1 SV=1	K14539|LSG1; large subunit GTPase 1|03009|Ribosome biogenesis [BR:ko03009]	GO:0015031|protein transport|biological_process;GO:0016787|hydrolase activity|molecular_function;GO:0000166|nucleotide binding|molecular_function;GO:0005525|GTP binding|molecular_function;GO:0005737|cytoplasm|cellular_component
Cluster-4662.0	1056.07	833.42	929.36	415.61	106.36	94.1	-2.4973	0.00170537	PTB79570.1|hypothetical protein M440DRAFT_1326481 [Trichoderma longibrachiatum ATCC 18648]	PF08659.11|1.2e-22|KR|KR domain	51453.JGI73618|Q|polyketide synthase	G0R6S8|SORA_HYPJQ|Highly reducing polyketide synthase sor1 OS=Hypocrea jecorina (strain QM6a) OX=431241 GN=sor1 PE=2 SV=1	K00480|E1.14.13.1; salicylate hydroxylase|ko00624|Polycyclic aromatic hydrocarbon degradation	GO:0016491|oxidoreductase activity|molecular_function;GO:0016740|transferase activity|molecular_function;GO:0016746|transferase activity, transferring acyl groups|molecular_function;GO:0032259|methylation|biological_process;GO:0055114|oxidation-reduction process|biological_process;GO:0003824|catalytic activity|molecular_function;GO:0008152|metabolic process|biological_process;GO:0008168|methyltra…
Cluster-4849.1	2344.26	2301.04	2736.2	2175.78	2712.35	1674.66	-0.154741	0.200889	PTB81440.1|SET domain-containing protein [Trichoderma longibrachiatum ATCC 18648]	PF01753.19|0.0073|zf-MYND|MYND finger	51453.JGI124283|S|Histone-lysine N-methyltransferase	-	-	-
Cluster-4863.0	1195.7	1048.71	1326.46	1410.69	1827.14	1228.4	0.344653	0.0258228	PTB74935.1|hypothetical protein M440DRAFT_1403415 [Trichoderma longibrachiatum ATCC 18648]	PF01282.20|7.6e-36|Ribosomal_S24e|Ribosomal protein S24e	51453.JGI81713|J|40S ribosomal protein S24	P0CU28|RS24_CHATD|40S ribosomal protein S24 OS=Chaetomium thermophilum (strain DSM 1495 / CBS 144.50 / IMI 039719) OX=759272 GN=CTHT_0041970.2 PE=1 SV=1	K02974|RP-S24e, RPS24; small subunit ribosomal protein S24e|03011|Ribosome [BR:ko03011]	GO:0016740|transferase activity|molecular_function;GO:0032259|methylation|biological_process;GO:0005737|cytoplasm|cellular_component;GO:0005840|ribosome|cellular_component;GO:0008168|methyltransferase activity|molecular_function
Cluster-4863.1	0	7.59	3.82	1.72	0	0	-	-	PTB74936.1|general substrate transporter [Trichoderma longibrachiatum ATCC 18648]	PF10294.10|2.5e-18|Methyltransf_16|Lysine methyltransferase	51453.JGI5633|S|family with sequence similarity 86	P0CU27|EFM3_CHATD|Protein-lysine N-methyltransferase EFM3 OS=Chaetomium thermophilum (strain DSM 1495 / CBS 144.50 / IMI 039719) OX=759272 GN=CTHT_0041970.1 PE=3 SV=1	-	GO:0032259|methylation|biological_process;GO:0005737|cytoplasm|cellular_component;GO:0008168|methyltransferase activity|molecular_function;GO:0016740|transferase activity|molecular_function
Cluster-4970.0	23.74	43.84	60.75	38.01	6.72	28.51	-1.08577	0.187358	PTB80732.1|hypothetical protein M440DRAFT_1134197 [Trichoderma longibrachiatum ATCC 18648]	PF10294.10|6.8e-11|Methyltransf_16|Lysine methyltransferase	51453.JGI103930|S|Putative methyltransferase	P55251|LEUC_RHIPU|3-isopropylmalate dehydratase OS=Rhizomucor pusillus OX=4840 GN=LEUA PE=3 SV=1	K01704|leuD, IPMI-S; 3-isopropylmalate/(R)-2-methylmalate dehydratase small subunit|ko00290|Valine, leucine and isoleucine biosynthesis	GO:0009098|leucine biosynthetic process|biological_process;GO:0016829|lyase activity|molecular_function;GO:0046872|metal ion binding|molecular_function;GO:0051536|iron-sulfur cluster binding|molecular_function;GO:0051539|4 iron, 4 sulfur cluster binding|molecular_function;GO:0003861|3-isopropylmalate dehydratase activity|molecular_function;GO:0008652|cellular amino acid biosynthetic process|biolo…
Cluster-5099.0	19.44	80.8	53.16	11.99	0.12	5.26	-3.69402	0.0373472	PTB77898.1|hypothetical protein M440DRAFT_65709 [Trichoderma longibrachiatum ATCC 18648]	PF10294.10|2.7e-15|Methyltransf_16|Lysine methyltransferase	51453.JGI64778|Q|Methyltransferase	-	-	-
Cluster-5100.1	20.17	7.88	20.71	0	7.81	4.51	-2.4683	0.0711285	XP_024753137.1|hypothetical protein BBK36DRAFT_1156375 [Trichoderma citrinoviride]	PF02475.17|1.1e-62|Met_10|Met-10+ like-protein	51453.JGI63419|S|Specifically methylates the N1 position of guanosine-37 in various cytoplasmic and mitochondrial tRNAs. Methylation is not dependent on the nature of the nucleoside 5' of the target nucleoside. This is the first step in the biosynthesis of wybutosine (yW), a modified base adjacent to the anticodon of tRNAs and required for accurate decoding (By similarity)	C7YK87|TRM5_NECH7|tRNA (guanine(37)-N1)-methyltransferase OS=Nectria haematococca (strain 77-13-4 / ATCC MYA-4622 / FGSC 9596 / MPVI) OX=660122 GN=TRM5 PE=3 SV=1	K15429|TRM5, TRMT5; tRNA (guanine37-N1)-methyltransferase|03016|Transfer RNA biogenesis [BR:ko03016]	GO:0005759|mitochondrial matrix|cellular_component;GO:0008033|tRNA processing|biological_process;GO:0008168|methyltransferase activity|molecular_function;GO:0009019|tRNA (guanine-N1-)-methyltransferase activity|molecular_function;GO:0016740|transferase activity|molecular_function;GO:0030488|tRNA methylation|biological_process;GO:0032259|methylation|biological_process;GO:0052906|tRNA (guanine(37)-…
Cluster-5116.0	0	0.06	36.68	18.02	35.57	0	1.79089	0.470559	PTB74731.1|cytochrome P450 [Trichoderma longibrachiatum ATCC 18648]	PF13489.7|1.2e-17|Methyltransf_23|Methyltransferase domain	29875.EHK25553|S|Methyltransferase domain	-	-	-
Cluster-5222.1	237.23	55.62	229.1	363.74	616.69	272.82	1.48289	0.0317897	XP_024745552.1|hypothetical protein BBK36DRAFT_1136622, partial [Trichoderma citrinoviride]	PF13847.7|0.00022|Methyltransf_31|Methyltransferase domain	51453.JGI53080|S|Methyltransferase,-like protein	Q9UT08|2AAA_SCHPO|Protein phosphatase PP2A regulatory subunit A OS=Schizosaccharomyces pombe (strain 972 / ATCC 24843) OX=284812 GN=paa1 PE=1 SV=1	K03456|PPP2R1; serine/threonine-protein phosphatase 2A regulatory subunit A|ko05142|Chagas disease (American trypanosomiasis)	-
Cluster-5242.0	64.47	131.87	63.69	81.17	61.84	31.71	-0.520163	0.294662	PTB74636.1|SPRY-domain-containing protein, partial [Trichoderma longibrachiatum ATCC 18648]	PF01756.20|0.087|ACOX|Acyl-CoA oxidase	51453.JGI68000|S|Thiol methyltransferase	-	K18342|OTUD6; OTU domain-containing protein 6|04121|Ubiquitin system [BR:ko04121]	-
Cluster-5347.0	36.18	42.18	22.65	253.77	400.14	258.55	3.23202	9.21e-05	XP_024748297.1|S-adenosyl-L-methionine-dependent methyltransferase [Trichoderma citrinoviride]	PF13847.7|9.9e-10|Methyltransf_31|Methyltransferase domain	51453.JGI105242|H|Non-specific O-methyltransferase that catalyzes the 2 O- methylation steps in the ubiquinone biosynthetic pathway (By similarity)	-	K06867|K06867; uncharacterized protein|99997|Function unknown	-
Cluster-5347.2	0.03	0.31	0	351.55	874.22	718.75	10.0058	0.00441592	XP_006963796.1|glycoside hydrolase [Trichoderma reesei QM6a]	PF13847.7|7.7e-10|Methyltransf_31|Methyltransferase domain	51453.JGI105242|H|Non-specific O-methyltransferase that catalyzes the 2 O- methylation steps in the ubiquinone biosynthetic pathway (By similarity)	-	K06867|K06867; uncharacterized protein|99997|Function unknown	-
Cluster-5492.1	0	5.15	14.24	42.09	5.06	5.5	1.66318	0.310665	XP_006965750.1|uncharacterized protein TRIREDRAFT_107616 [Trichoderma reesei QM6a]	PF03587.15|1.7e-28|EMG1|EMG1/NEP1 methyltransferase	51453.JGI121955|J|Methyltransferase involved in ribosomal biogenesis. Specifically catalyzes the N1-methylation of the pseudouridine corresponding to position 914 in M.jannaschii 16S rRNA (By similarity)	Q06287|NEP1_YEAST|Ribosomal RNA small subunit methyltransferase NEP1 OS=Saccharomyces cerevisiae (strain ATCC 204508 / S288c) OX=559292 GN=EMG1 PE=1 SV=1	K20222|IPO5, KPNB3, RANBP5; importin-5|03009|Ribosome biogenesis [BR:ko03009]	GO:0006364|rRNA processing|biological_process;GO:0008168|methyltransferase activity|molecular_function;GO:0016740|transferase activity|molecular_function;GO:0019843|rRNA binding|molecular_function;GO:0032259|methylation|biological_process;GO:0042254|ribosome biogenesis|biological_process;GO:0070037|rRNA (pseudouridine) methyltransferase activity|molecular_function;GO:0003723|RNA binding|molecular…
Cluster-5632.0	14.68	10.93	19.92	24.97	18.6	18.59	0.470957	0.322074	XP_024747089.1|Gcd10p-domain-containing protein [Trichoderma citrinoviride]	PF04189.14|3.3e-83|Gcd10p|Gcd10p family	29875.EHK16059|S|tRNA methyltransferase 6 homolog (S. cerevisiae)	D4B1N9|LIP3_ARTBC|Probable secreted lipase ARB_02369 OS=Arthroderma benhamiae (strain ATCC MYA-4681 / CBS 112371) OX=663331 GN=ARB_02369 PE=1 SV=1	K03256|TRM6, GCD10; tRNA (adenine-N(1)-)-methyltransferase non-catalytic subunit|03016|Transfer RNA biogenesis [BR:ko03016]	GO:0016787|hydrolase activity|molecular_function;GO:0004806|triglyceride lipase activity|molecular_function;GO:0005576|extracellular region|cellular_component;GO:0006629|lipid metabolic process|biological_process
Cluster-5735.0	90.4	38.73	62.39	24.34	18.95	31.58	-1.28719	0.0397407	PTB74092.1|S-adenosyl-L-methionine-dependent methyltransferase [Trichoderma longibrachiatum ATCC 18648]	PF00704.29|3.2e-50|Glyco_hydro_18|Glycosyl hydrolases family 18	29875.EHK19149|S|NA	-	K01183|E3.2.1.14; chitinase|ko00520|Amino sugar and nucleotide sugar metabolism	-
Cluster-5763.0	43.15	11.95	54.44	72.91	280.06	0.08	-0.0914007	0.964784	PTB77670.1|glycoside hydrolase family 15, cellulose signaling associated protein envoy [Trichoderma longibrachiatum ATCC 18648]	PF06831.15|7.5e-22|H2TH|Formamidopyrimidine-DNA glycosylase H2TH domain	51453.JGI40346|L|Involved in base excision repair of DNA damaged by oxidation or by mutagenic agents. Acts as DNA glycosylase that recognizes and removes damaged bases. Has a preference for oxidized purines, such as 7,8-dihydro-8-oxoguanine (8-oxoG). Has AP (apurinic apyrimidinic) lyase activity and introduces nicks in the DNA strand. Cleaves the DNA backbone by beta-delta elimination to generate…	-	K00568|ubiG; 2-polyprenyl-6-hydroxyphenyl methylase / 3-demethylubiquinone-9 3-methyltransferase|ko00130|Ubiquinone and other terpenoid-quinone biosynthesis	-
Cluster-690.0	1	7	1	20	28	22	3.24611	0.00629123	PTB74989.1|hypothetical protein M440DRAFT_1357738 [Trichoderma longibrachiatum ATCC 18648]	PF10294.10|5.8e-17|Methyltransf_16|Lysine methyltransferase	51453.JGI65041|S|Putative methyltransferase	-	-	-
Cluster-858.0	47	53	46	102	164	82	1.23887	0.0055156	PTB78319.1|hypothetical protein M440DRAFT_1399480 [Trichoderma longibrachiatum ATCC 18648]	PF00588.20|3e-24|SpoU_methylase|SpoU rRNA Methylase family	51453.JGI63503|J|Methyltransferase	-	K15507|MRM1, PET56; 21S rRNA (GM2251-2'-O)-methyltransferase|03009|Ribosome biogenesis [BR:ko03009]	-
